# Supplementary material for: Identification of E2F/DP gene family and their expression analysis under cold stress in rice
Source: Front Plant Sci. 2026 Feb 16;17:1750382. doi: 10.3389/fpls.2026.1750382 (PMC12950684; doi:10.3389/fpls.2026.1750382)
Supplement: Supplementary file 1 [file Table1.xlsx]

## Sheet: Table S1
Table S1. E2F/DP family genes in Oryza sativa L.
Gene ID	Class
ZmE2F/DP13	E2F
ZmE2F/DP19
ZmE2F/DP6
OsE2F8
ZmE2F/DP14
ZmE2F/DP17
ZmE2F/DP2
ZmE2F/DP4
OsE2F2
ZmE2F/DP1
OsE2F6
GmE2F/DP11
GmE2F/DP13
AtE2F/DP8
SlE2F/DP5
SlE2F/DP8
SlE2F/DP1
GmE2F/DP8
GmE2F/DP2
AtE2F/DP2
ZmE2F/DP5
OsE2F5
GmE2F/DP3
GmE2F/DP6
AtE2F/DP1
SlE2F/DP4
GmE2F/DP10	DP
GmE2F/DP12
AtE2F/DP6
GmE2F/DP1
GmE2F/DP9
SlE2F/DP7
ZmE2F/DP8
ZmE2F/DP9
OsE2F4
ZmE2F/DP10
ZmE2F/DP3
ZmE2F/DP11
ZmE2F/DP12
ZmE2F/DP18
OsE2F1
SlE2F/DP6
AtE2F/DP5
ZmE2F/DP16	DEL
ZmE2F/DP15
OsE2F3
ZmE2F/DP7
OsE2F7
AtE2F/DP3
AtE2F/DP7
SlE2F/DP2
GmE2F/DP4
GmE2F/DP5
GmE2F/DP7
GmE2F/DP14
SlE2F/DP3
AtE2F/DP4

## Sheet: Table S2
Table S2. Motif sequences of 8 E2F/DP genes in rice
Motif1	SRYDSSLGLLTKKFINLLKRADDGILDLNDAAETLEVQKRRIYDITNVLE
Motif2	TEDENNQKWLYVTEDDIKGLPCFQNETLIAIKAPRGTTJEVPDPDEAGDY
Motif3	IGLIEKKLKNRIRWKGLDDS
Motif4	QRRYRILLRSTMGPIDVYLVS
Motif5	DTDADYWLJSDADVSITDMWKT
Motif6	QDWENLAASFRPQYQNPGLGDLFGHYMEAWKSWYS
Motif7	LLGEGHAENNMRTKVRRLYDIANVLSSLNFIEKIQQADSRKPAFRWLG
Motif8	LQAEIENLYLQEQALDEQISEMREKLRGL
Motif9	FAAAPGDYHRF
Motif10	QKQLGZKNIRRRVYGPFNP

## Sheet: Table S3
Table S3. Segmental duplications of E2F/DP genes in rice and KaKs ratios analysis
Seq_1	Seq_2	Ka	Ks	Ka_Ks	EffectiveLen	AverageS-sites	AverageN-sites	cN	cS	pN	pS	Note
OsE2F8	OsE2F2	0.296031	1.3122	0.2256	1290	299.917	990.083	242.167	185.833	0.244592	0.619617
OsE2F8	OsE2F6	0.278447	1.23252	0.225916	912	219.833	692.167	161	133	0.232603	0.605004
OsE2F2	OsE2F6	0.165501	0.672425	0.246125	915	220.333	694.667	103.167	97.8333	0.148512	0.444024
OsE2F3	OsE2F7	0.193542	0.978103	0.197875	1212	290.667	921.333	157.167	158.833	0.170586	0.546445

## Sheet: Table S4
Table S4. Molecular docking model predicted score
Model	Iptm	Ptm
E2F7-A0A0N7KF31	0.2	0.3
E2F8-Q6Z253_ORYSJ	0.14	0.24
E2F8-A0A0P0VNN5	0.17	0.3
E2F2-A0A0P0WWF9	0.1	0.21
E2F5-Q6Z253_ORYSJ	0.17	0.24
E2F5-A0A0N7KF31	0.27	0.24
E2F6-C7IZN4_ORYSJ	0.16	0.28
E2F4-Q6Z253_ORYSJ	0.4	0.32
E2F1-A0A0P0XGU0	0.22	0.35
E2F3-A0A0P0VNN5	0.15	0.38

## Sheet: Table S5
Table S5. FPKM values of E2F/DP genes in different tissues of Rice
gene_ID	Anther	Glume	Anthers	Pistils	Seeds-5DAP	Leaf-flag	Panicles, young	Endosperm	Seed-22 DAP	Infloresence	Seedling	Stem	Leaf	Root	Seed	Embryo
OsE2F1	11.9389	12.6166	4.50819	5.11368	4.02126	11.6864	31.1994	1.39315	3.59331	17.0377	2.65479	2.61665	1.44793	2.29226	4.87265	3.58397
OsE2F2	6.29156	5.91881	0.702772	1.35933	1.79796	3.91247	9.6641	2.43152	1.3295	10.5574	2.75212	1.56312	1.26279	10.2487	1.77791	2.3453
OsE2F3	1.36775	1.57924	0.174057	2.88607	4.80038	0.041222	14.2517	5.22491	0.250001	5.90773	2.16511	0.0222559	0	1.10631	0.186507	4.91051
OsE2F4	3.98905	4.77156	0.893093	2.14482	4.08473	5.69864	14.4835	13.5366	5.73648	11.308	6.14395	7.17382	3.67939	31.2413	7.884	7.98641
OsE2F5	2.24067	2.19859	0.254868	1.75958	1.771	3.288	5.35339	2.538	3.75972	6.24584	2.27365	2.38352	1.62312	7.41384	3.77448	2.46993
OsE2F6	1.58917	1.66541	0.669926	3.00668	4.82732	2.17505	4.33941	2.54939	2.63299	13.8543	2.2086	3.50715	1.15253	13.1027	1.75377	4.12545
OsE2F7	2.49333	3.004	0.0610265	0.66102	2.02593	0.217429	5.64486	5.9752	0.3758	2.99063	1.1701	0.12483	0.072358	6.83864	0.392041	2.40998
OsE2F8	9.29505	9.25545	0.300392	2.87909	2.46112	2.11177	22.7884	1.00311	0.790956	16.8494	4.61217	2.56606	2.41262	6.23408	0.730592	0.874711

## Sheet: Table S6
Table S6. FPKM values of E2F/DP gene in rice seedlings under heat stress
Gene ID	Seedling-Control	Seedling-Heat Stress
OsE2F1	3.10175	9.68284
OsE2F2	2.8091	5.22129
OsE2F3	1.82759	0.509589
OsE2F4	5.784	10.3767
OsE2F5	3.0722	3.41946
OsE2F6	0.82058	2.47017
OsE2F7	0.270293	0.621074
OsE2F8	4.56305	5.25115

## Sheet: Table S7
Table S7. FPKM values of E2F/DP gene in rice Leaf-seedlings under cold stress
Gene ID	Leaf-seedling, Control-24 hr	Leaf-seedling, Cold Stress-24 hr
OsE2F1	6.26058	1.28144
OsE2F2	4.06597	18.7633
OsE2F3	0.154056	0.914048
OsE2F4	8.45774	18.5964
OsE2F5	4.02199	13.475
OsE2F6	0.966815	2.58977
OsE2F7	0	0.545891
OsE2F8	2.37914	2.70078

## Sheet: Table S8
Table S8. FPKM values of E2F/DP gene in rice seedings under cold stress
Gene ID	Seedling-Control	Seedling-Cold
OsE2F1	4.17315	5.27364
OsE2F2	1.4632	3.63261
OsE2F3	0.192085	0.146463
OsE2F4	4.67774	8.60003
OsE2F5	2.65154	2.7842
OsE2F6	0.853112	1.76408
OsE2F7	2.4766	0.541828
OsE2F8	0.888211	3.29703

## Sheet: Table S9
Table S9. FPKM values of E2F/DP gene in rice seedings under salt stress
Gene ID	Seedling-Salt stress-0 hr	Seedling-Salt stress-12 hr	Seedling-Salt stress-24 hr
OsE2F1	8.18373	3.33682	0.266188
OsE2F2	5.17961	4.88218	1.34403
OsE2F3	0	0.076823	0.508455
OsE2F4	14.7475	18.5929	16.4721
OsE2F5	6.41669	9.95816	7.696
OsE2F6	1.94744	0.801805	0.153184
OsE2F7	0.317023	0.121827	0
OsE2F8	9.26312	2.64415	1.23277

## Sheet: Table S10
Table S10. FPKM values of E2F/DP gene in rice Mature seeds under hypoxia stress
Gene ID	Mature seed-Control	Mature seed-Hypoxia
OsE2F1	3.94285	2.71847
OsE2F2	2.18668	1.84402
OsE2F3	2.54346	1.31788
OsE2F4	4.16088	4.40944
OsE2F5	4.68184	4.3808
OsE2F6	2.13243	1.70375
OsE2F7	5.02903	3.90151
OsE2F8	3.05565	3.37587

[truncated: 3 more sheets: Table S11, Table S12, Table S13]
